# Supplementary material for: Variable Expression of GABAA Receptor Subunit Gamma 2 Mutation in a Nuclear Family Displaying Developmental and Encephalopathic Phenotype
Source: Int J Mol Sci. 2022 Aug 26;23(17):9683. doi: 10.3390/ijms23179683 (PMC9456057; doi:10.3390/ijms23179683)
Supplement: Supplementary file 1 [file ijms-23-09683-s001.zip]

Archive with 5 entries (3 files):
- ijms-1852738-supplementary/
- ijms-1852738-supplementary/Supplemental Files/
- ijms-1852738-supplementary/Supplemental Files/Figure S1.tiff
- ijms-1852738-supplementary/Supplemental Files/Figure S2.tiff
- ijms-1852738-supplementary/Supplemental Files/Figure S3.tiff
